# Supplementary material for: Human iPSC-Derived Vascular Smooth Muscle Cells in a Fibronectin Functionalized Collagen Hydrogel Augment Endothelial Cell Morphogenesis
Source: Bioengineering (Basel). 2021 Dec 18;8(12):223. doi: 10.3390/bioengineering8120223 (PMC8698933; doi:10.3390/bioengineering8120223)
Supplement: Supplementary file 1 [file bioengineering-08-00223-s001.zip]

Archive with 1 entries (1 files):
- bioengineering-1491746-supplementary.pdf
